# Supplementary material for: Regulatory Mechanism of Opposite Charges on Chiral Self-Assembly of Cellulose Nanocrystals
Source: Molecules. 2023 Feb 15;28(4):1857. doi: 10.3390/molecules28041857 (PMC9959273; doi:10.3390/molecules28041857)
Supplement: Supplementary file 1 [file molecules-28-01857-s001.zip]

Archive with 1 entries (1 files):
- molecules-2180535-supplementary.pdf
